# Supplementary material for: Differential Gene Expression of Cardiac Ion Channels in Human Dilated Cardiomyopathy
Source: PLoS One. 2013 Dec 5;8(12):e79792. doi: 10.1371/journal.pone.0079792 (PMC3855055; doi:10.1371/journal.pone.0079792)
Supplement: Table S1 — Gene expression differences between DCM and CNT groups. p < 0.01 and FC ≥ 1.3. (XLSX) [file pone.0079792.s002.xlsx]

## Sheet: DIL vs Ctl1 UNAJD001 FC13 v2
Probeset ID	Gene Symbol	Description	p-value(DIL vs, Ctl)	Fold-Change(DIL vs, Ctl)	Fold-Change(DIL vs, Ctl) (Description)
7906435	DARC	Duffy blood group, chemokine receptor	2.12767e-06	-1.78213	DIL down vs Ctl
8142554	AASS	Angio-associated, migratory cell protein	2.49885e-06	-1.72513	DIL down vs Ctl
8103728	HMGB2	High-mobility group box 2	3.05322e-06	1.68646	DIL up vs Ctl
7967358	PITPNM2	Phosphatidylinositol transfer protein, membrane-associated 2	4.65556e-06	-1.46162	DIL down vs Ctl
7952011	SCN2B	Sodium channel, voltage-gated, type II, beta	5.20308e-06	2.02816	DIL up vs Ctl
8015769	BRCA1	Breast cancer 1, early onset	5.67773e-06	1.43953	DIL up vs Ctl
7905339	GABPB2	GA binding protein transcription factor, beta subunit 2	5.94687e-06	1.60354	DIL up vs Ctl
8173232	FAM123B	Family with sequence similarity 123B	6.74986e-06	-1.32294	DIL down vs Ctl
8081890	PLA1A	Phospholipase A1 member A	6.93819e-06	-2.11887	DIL down vs Ctl
7947110	E2F8	E2F transcription factor 8	7.46631e-06	-1.73306	DIL down vs Ctl
8148501	PTP4A3	Protein tyrosine phosphatase type IVA, member 3	8.18692e-06	-1.6273	DIL down vs Ctl
7936249	SORCS1	Sortilin-related VPS10 domain containing receptor 1	8.37712e-06	-1.37676	DIL down vs Ctl
8112274	ELOVL7	ELOVL fatty acid elongase 7	9.59273e-06	-1.42435	DIL down vs Ctl
7897378	PER3	Period homolog 3 (Drosophila)	1.10475e-05	-2.12839	DIL down vs Ctl
8068593	ETS2	V-ets erythroblastosis virus E26 oncogene homolog 2 (avian)	1.13589e-05	-1.94078	DIL down vs Ctl
7993807	TMEM159	Transmembrane protein 159	1.32988e-05	-1.7921	DIL down vs Ctl
7987230	LPCAT4	Lysophosphatidylcholine acyltransferase 4	1.43735e-05	-1.64116	DIL down vs Ctl
7990080	LARP6	La ribonucleoprotein domain family, member 6	1.828e-05	-1.57555	DIL down vs Ctl
8013135	SREBF1	Sterol regulatory element binding transcription factor 1	2.08037e-05	-1.41205	DIL down vs Ctl
8147864	TTC35	Tetratricopeptide repeat domain 35	2.49332e-05	1.59468	DIL up vs Ctl
7923824	SLC41A1	Solute carrier family 41, member 1	2.73813e-05	-1.65948	DIL down vs Ctl
8103769	HPGD	Hydroxyprostaglandin dehydrogenase 15-(NAD)	2.95915e-05	-1.30752	DIL down vs Ctl
7932177	CDNF	Cerebral dopamine neurotrophic factor	3.45996e-05	-1.32447	DIL down vs Ctl
7905154	C1orf51	Chromosome 1 open reading frame 51	3.58449e-05	-2.1608	DIL down vs Ctl
8147206	RIPK2	Receptor-interacting serine-threonine kinase 2	3.6599e-05	-1.68656	DIL down vs Ctl
8064502	SNRPB	Small nuclear ribonucleoprotein polypeptides B and B1	3.99473e-05	-1.53378	DIL down vs Ctl
7908692	RPS10P7	Ribosomal protein S10 pseudogene 7	4.1721e-05	1.3078	DIL up vs Ctl
8090872	KY	Kyphoscoliosis peptidase	4.2485e-05	-1.76727	DIL down vs Ctl
7921793	DEDD	Death effector domain containing	4.28622e-05	-1.56394	DIL down vs Ctl
7943176	MED17	Mediator complex subunit 17	4.49902e-05	1.4918	DIL up vs Ctl
8150419	ZMAT4	Zinc finger, matrin-type 4	5.1131e-05	-1.41271	DIL down vs Ctl
8085360	TIMP4	TIMP metallopeptidase inhibitor 4	5.48762e-05	2.46176	DIL up vs Ctl
7997230	PSMD7	Proteasome (prosome, macropain) 26S subunit, non-ATPase, 7	5.61635e-05	-1.30979	DIL down vs Ctl
7953981	ETV6	Ets variant gene 6 (TEL oncogene)	5.71744e-05	-1.70533	DIL down vs Ctl
8128111	UBE2J1	Ubiquitin-conjugating enzyme E2, J1	5.84266e-05	-1.59396	DIL down vs Ctl
8130739	RPS6KA2	Ribosomal protein S6 kinase, 90kDa, polypeptide 2	6.03653e-05	-1.46549	DIL down vs Ctl
8173238	ASB12	Ankyrin repeat and SOCS box-containing 12	6.14331e-05	-1.77596	DIL down vs Ctl
8078272	NR1D2	Nuclear receptor subfamily 1, group D, member 2	6.16198e-05	-2.04056	DIL down vs Ctl
7980940	ATXN3	Ataxin 3	6.16484e-05	1.33587	DIL up vs Ctl
8088264	IL17RD	Interleukin 17 receptor D	7.61979e-05	-1.34313	DIL down vs Ctl
7934993	NUDT9P1	Nudix (nucleoside diphosphate linked moiety X)-type motif 9 pseudogene 1	7.71475e-05	-1.49958	DIL down vs Ctl
7990244	HCN4	Hyperpolarization activated cyclic nucleotide-gated potassium channel 4	7.81749e-05	-1.45192	DIL down vs Ctl
8152750	TMEM65	Transmembrane protein 65	9.55645e-05	-1.30784	DIL down vs Ctl
7951004	C11orf75	Chromosome 11 open reading frame 75	9.75005e-05	-1.55075	DIL down vs Ctl
8083546	KCNAB1	Potassium voltage-gated channel, shaker-related subfamily, beta member 1	9.79706e-05	1.76787	DIL up vs Ctl
8022646	KCTD1	Potassium channel tetramerisation domain containing 1	0.000100607	1.49237	DIL up vs Ctl
8026991	PGPEP1	Pyroglutamyl-peptidase I	0.000107851	-1.36205	DIL down vs Ctl
8123920	ELOVL2	Elongation of very long chain fatty acids (FEN1/Elo2, SUR4/Elo3, yeast)-like 2	0.000108491	-1.634	DIL down vs Ctl
7997933	RPL13	Ribosomal protein L13	0.000114793	-1.5077	DIL down vs Ctl
8120719	CD109	CD109 molecule	0.0001152	-1.61584	DIL down vs Ctl
8025984	ZNF844	Zinc finger protein 844	0.000115585	1.63025	DIL up vs Ctl
7994308	KIAA0556	KIAA0556	0.000118211	1.36437	DIL up vs Ctl
8114326	FAM13B	Family with sequence similarity 13, member B	0.000121978	-1.51296	DIL down vs Ctl
7992789	TNFRSF12A	Tumor necrosis factor receptor superfamily, member 12A	0.00012337	2.25735	DIL up vs Ctl
8076077	DDX17	DEAD (Asp-Glu-Ala-Asp) box polypeptide 17	0.000126482	1.50738	DIL up vs Ctl
7922756	NMNAT2	Nicotinamide nucleotide adenylyltransferase 2	0.000129243	-1.41779	DIL down vs Ctl
7906400	IFI16	Interferon, gamma-inducible protein 16	0.000145716	-1.89642	DIL down vs Ctl
7930139	TRIM8	Tripartite motif-containing 8	0.000152298	-1.59365	DIL down vs Ctl
8006906	ERBB2	V-erb-b2 erythroblastic leukemia viral oncogene homolog 2, neuro/glioblastoma derived oncogene homolog (avian)	0.000166772	-1.48891	DIL down vs Ctl
8042207	COMMD1	Copper metabolism (Murr1) domain containing 1	0.000168342	1.4029	DIL up vs Ctl
8167763	TSPYL2	TSPY-like 2	0.000174124	-1.5192	DIL down vs Ctl
8062034	TP53INP2	Tumor protein p53 inducible nuclear protein 2	0.000179997	1.43094	DIL up vs Ctl
7969438	LMO7	LIM domain 7	0.000192375	1.30146	DIL up vs Ctl
8113981	P4HA2	Procollagen-proline, 2-oxoglutarate 4-dioxygenase (proline 4-hydroxylase), alpha polypeptide II	0.000195379	1.3836	DIL up vs Ctl
8120269	FBXO9	F-box protein 9	0.000197312	1.55282	DIL up vs Ctl
8154872	UBAP1	Ubiquitin associated protein 1	0.000198189	-1.33602	DIL down vs Ctl
8167042	RBM10	RNA binding motif protein 10	0.000198436	1.46788	DIL up vs Ctl
7903742	GSTM4	Glutathione S-transferase mu 4	0.000199268	-1.74501	DIL down vs Ctl
8035007	AKAP8	A kinase (PRKA) anchor protein 8	0.000200502	-1.35815	DIL down vs Ctl
8068761	ABCG1	ATP-binding cassette, sub-family G (WHITE), member 1	0.00021426	-1.58956	DIL down vs Ctl
7905198	TARS2	Threonyl-tRNA synthetase 2, mitochondrial (putative)	0.000226583	1.34048	DIL up vs Ctl
8163086	C9orf5	Chromosome 9 open reading frame 5	0.000227519	-1.67675	DIL down vs Ctl
8176460	PRKY	Protein kinase, Y-linked	0.000229136	1.45074	DIL up vs Ctl
8059387	FAM124B	Family with sequence similarity 124B	0.000230134	1.43818	DIL up vs Ctl
8105585	RNF180	Ring finger protein 180	0.000238636	-1.34799	DIL down vs Ctl
8095535	ENAM	Enamelin	0.00025221	2.06408	DIL up vs Ctl
8115840	NKX2-5	NK2 transcription factor related, locus 5 (Drosophila)	0.000258181	-1.38289	DIL down vs Ctl
8114612	CD14	CD14 molecule	0.0002608	-3.47004	DIL down vs Ctl
8166797	MID1IP1	MID1 interacting protein 1 (gastrulation specific G12 homolog (zebrafish))	0.00026404	-1.9874	DIL down vs Ctl
8000200	RRN3P1	RNA polymerase I transcription factor homolog (S. cerevisiae) pseudogene 1	0.00026955	1.57466	DIL up vs Ctl
8141206	BAIAP2L1	BAI1-associated protein 2-like 1	0.000277097	1.34111	DIL up vs Ctl
8077833	SLC6A1	Solute carrier family 6 (neurotransmitter transporter, GABA), me	0.000278288	1.38798	DIL up vs Ctl
7948612	FADS1	Fatty acid desaturase 1	0.000278346	-1.52348	DIL down vs Ctl
8056766	SLC25A12	Solute carrier family 25 (aspartate/glutamate carrier), member 12	0.000280921	-1.42107	DIL down vs Ctl
8119974	SLC29A1	Solute carrier family 29 (nucleoside transporters), member 1	0.000284893	-1.33969	DIL down vs Ctl
8108912	SH3RF2	SH3 domain containing ring finger 2	0.000290219	-1.52538	DIL down vs Ctl
8101945	H2AFZ	H2A histone family, member Z	0.000306805	-1.37519	DIL down vs Ctl
7968004	SGCG	Sarcoglycan, gamma (35kDa dystrophin-associated glycoprotein)	0.000309495	1.53317	DIL up vs Ctl
7994565	RRN3	RRN3 RNA polymerase I transcription factor homolog (S, cerevisiae)	0.000309749	1.57969	DIL up vs Ctl
7913883	PAFAH2	Platelet-activating factor acetylhydrolase 2, 40kDa	0.000310945	1.3557	DIL up vs Ctl
7930872	NANOS1	Nanos homolog 1 (Drosophila)	0.000312482	1.37637	DIL up vs Ctl
8103025	ZNF827	Zinc finger protein 827	0.000315566	1.36468	DIL up vs Ctl
8140556	HGF	Hepatocyte growth factor (hepapoietin A; scatter factor)	0.000319601	-1.54237	DIL down vs Ctl
8081880	ADPRH	ADP-ribosylarginine hydrolase	0.000325259	-1.39486	DIL down vs Ctl
7904726	TXNIP	Thioredoxin interacting protein	0.000328316	1.6958	DIL up vs Ctl
8146794	PREX2	Phosphatidylinositol-3,4,5-trisphosphate-dependent Rac exchange factor 2	0.000330614	1.63868	DIL up vs Ctl
7927854	HNRNPH3	Heterogeneous nuclear ribonucleoprotein H3 (2H9)	0.000336897	1.36697	DIL up vs Ctl
7917561	GBP4	Guanylate binding protein 4	0.000343301	-2.61916	DIL down vs Ctl
8082408	SEC61A1	Sec61 alpha 1 subunit (S, cerevisiae)	0.000344106	-1.49729	DIL down vs Ctl
8030980	ZNF525	Zinc finger protein 525	0.000348498	1.41472	DIL up vs Ctl
8052010	CALM2	Calmodulin 2 (phosphorylase kinase, delta)	0.000350233	1.51488	DIL up vs Ctl
7922229	SELE	Selectin E (endothelial adhesion molecule 1)	0.000352897	-3.67383	DIL down vs Ctl
8043381	SMYD1	SET and MYND domain containing 1	0.00036153	-1.41057	DIL down vs Ctl
8082816	SRPRB	Signal recognition particle receptor, B subunit	0.000362321	1.38149	DIL up vs Ctl
8088065	SFMBT1	Scm-like with four mbt domains 1	0.000366072	-1.32514	DIL down vs Ctl
7947425	CD59	CD59 molecule, complement regulatory protein	0.000366427	-1.43421	DIL down vs Ctl
8115261	CCDC69	Coiled-coil domain containing 69	0.000369273	-1.48278	DIL down vs Ctl
8095854	SEPT11	Septin 11	0.000390513	1.52913	DIL up vs Ctl
7913824	C1orf63	Chromosome 1 open reading frame 63	0.000391959	1.77402	DIL up vs Ctl
8138353	MEOX2	Mesenchyme homeobox 2	0.000396573	1.80639	DIL up vs Ctl
7907079	RCSD1	RCSD domain containing 1	0.000409528	-1.31055	DIL down vs Ctl
7960438	ANO2	Anoctamin 2	0.000415215	1.52097	DIL up vs Ctl
7978407	PRKD1	Protein kinase D1	0.000419889	1.49335	DIL up vs Ctl
7966668	TBX5	T-box 5	0.000451502	-1.80413	DIL down vs Ctl
7970864	HSPH1	Heat shock 105kDa/110kDa protein 1	0.000452353	1.69213	DIL up vs Ctl
8114991	SH3TC2	SH3 domain and tetratricopeptide repeats 2	0.000458365	1.32605	DIL up vs Ctl
8032076	RNF126	Ring finger protein 126	0.000459179	-1.43545	DIL down vs Ctl
8006634	PIGW	Phosphatidylinositol glycan anchor biosynthesis, class W	0.000461598	-1.31028	DIL down vs Ctl
8105040	OSMR	Oncostatin M receptor	0.00046654	-2.34676	DIL down vs Ctl
8022803	FAM59A	Family with sequence similarity 59, member A	0.000469995	-1.37728	DIL down vs Ctl
8075462	SELM	Selenoprotein M	0.000477334	-1.43599	DIL down vs Ctl
8123446	SMOC2	SPARC related modular calcium binding 2	0.000478597	2.24669	DIL up vs Ctl
8146115	C8orf4	Chromosome 8 open reading frame 4	0.000480562	1.84723	DIL up vs Ctl
7961580	LMO3	LIM domain only 3 (rhombotin-like 2)	0.000485887	1.73212	DIL up vs Ctl
8176234	CLIC2	Chloride intracellular channel 2	0.000487059	-1.77279	DIL down vs Ctl
7986214	SLCO3A1	Solute carrier organic anion transporter family, member 3A1	0.00051271	-1.39937	DIL down vs Ctl
8098581	SNX25	Sorting nexin 25	0.000526137	1.3813	DIL up vs Ctl
7917548	GBP7	Guanylate binding protein 7	0.000530665	-1.39299	DIL down vs Ctl
8076515	ARFGAP3	ADP-ribosylation factor GTPase activating protein 3	0.000533088	-1.3781	DIL down vs Ctl
8041206	LBH	Limb bud and heart development	0.000534573	-1.42749	DIL down vs Ctl
7982204	HMGN2	High-mobility group nucleosomal binding domain 2	0.000541026	1.54832	DIL up vs Ctl
7913593	TCEA3	Transcription elongation factor A (SII), 3	0.000547989	-1.37785	DIL down vs Ctl
8110932	SEMA5A	Sema domain, seven thrombospondin repeats (type 1 and type 1-like), transmembrane domain (TM) and short cytoplasmic domain, (semaphorin) 5A	0.000552436	-1.57075	DIL down vs Ctl
8177232	KDM5D	Lysine (K)-specific demethylase 5D	0.000561256	2.21134	DIL up vs Ctl
8011200	SMYD4	SET and MYND domain containing 4	0.000567371	-1.36074	DIL down vs Ctl
8032839	SEMA6B	Sema domain, transmembrane domain (TM), and cytoplasmic domain, (semaphorin) 6B	0.000588926	-1.32607	DIL down vs Ctl
8166876	DDX3X	DEAD (Asp-Glu-Ala-Asp) box polypeptide 3, X-linked	0.000591819	-1.34748	DIL down vs Ctl
7974902	RHOJ	Ras homolog gene family, member J	0.000594521	-1.36903	DIL down vs Ctl
7973545	DCAF11	DDB1 and CUL4 associated factor 11	0.000595548	-1.36514	DIL down vs Ctl
7975851	C14orf179	Chromosome 14 open reading frame 179	0.000606229	1.36719	DIL up vs Ctl
8079719	CCDC36	Coiled-coil domain containing 36	0.000625589	1.30598	DIL up vs Ctl
8118661	PFDN6	Prefoldin subunit 6	0.000636022	1.34629	DIL up vs Ctl
8090433	MGLL	Monoglyceride lipase	0.000636992	1.47507	DIL up vs Ctl
7945146	KCNJ5	Potassium inwardly-rectifying channel, subfamily J, member 5	0.000643568	-1.94894	DIL down vs Ctl
8125850	C6orf106	Chromosome 6 open reading frame 106	0.000662494	-1.56977	DIL down vs Ctl
7986092	FURIN	Furin (paired basic amino acid cleaving enzyme)	0.000665274	-1.37444	DIL down vs Ctl
8031857	ZNF135	Zinc finger protein 135	0.000683418	1.30997	DIL up vs Ctl
7950990	SLC36A4	Solute carrier family 36 (proton/amino acid symporter), member 4	0.00069153	-1.3785	DIL down vs Ctl
7912750	FBXO42	F-box protein 42	0.000707734	-1.3767	DIL down vs Ctl
8109283	NDST1	N-deacetylase/N-sulfotransferase (heparan glucosaminyl) 1	0.000708855	-1.37505	DIL down vs Ctl
8002865	CFDP1	Craniofacial development protein 1	0.000712455	1.31923	DIL up vs Ctl
7980580	GALC	Galactosylceramidase	0.000712585	-1.3647	DIL down vs Ctl
8056426	TTC21B	Tetratricopeptide repeat domain 21B	0.000732182	1.30377	DIL up vs Ctl
8176698	CYorf15A	Chromosome Y open reading frame 15A	0.000749586	1.70555	DIL up vs Ctl
8078650	CTDSPL	CTD (carboxy-terminal domain, RNA polymerase II, polypeptide A) small phosphatase-like	0.000751122	-1.56248	DIL down vs Ctl
8003263	ZCCHC14	Zinc finger, CCHC domain containing 14	0.000761387	-1.36597	DIL down vs Ctl
8082663	NUDT16P1	Nudix (nucleoside diphosphate linked moiety X)-type motif 16 pseudogene 1	0.000793682	-1.45631	DIL down vs Ctl
8110966	FAM173B	Family with sequence similarity 173, member B	0.000804345	1.49152	DIL up vs Ctl
7917255	SSX2IP	Synovial sarcoma, X breakpoint 2 interacting protein	0.00081797	-1.36276	DIL down vs Ctl
8027304	ZNF493	Zinc finger protein 493	0.000822072	1.49053	DIL up vs Ctl
8162404	ECM2	Extracellular matrix protein 2, female organ and adipocyte specific	0.000823264	1.50927	DIL up vs Ctl
7908161	C1orf21	Chromosome 1 open reading frame 21	0.000831799	-1.31925	DIL down vs Ctl
8142100	ATXN7L1	Ataxin 7-like 1	0.000868234	1.51985	DIL up vs Ctl
7938563	ARNTL	Aryl hydrocarbon receptor nuclear translocator-like	0.000877474	2.09692	DIL up vs Ctl
7988838	LEO1	Leo1, Paf1/RNA polymerase II complex component, homolog (S. cerevisiae)	0.000887023	1.30813	DIL up vs Ctl
8022145	L3MBTL4	L(3)mbt-like 4 (Drosophila)	0.000904299	-1.30727	DIL down vs Ctl
7997504	CDH13	Cadherin 13, H-cadherin (heart)	0.000914277	-1.9253	DIL down vs Ctl
8104022	PDLIM3	PDZ and LIM domain 3	0.000924204	2.40898	DIL up vs Ctl
7934979	ANKRD1	Ankyrin repeat domain 1 (cardiac muscle)	0.000928223	1.36587	DIL up vs Ctl
7917741	TMED5	Transmembrane emp24 protein transport domain containing 5	0.00094041	1.35296	DIL up vs Ctl
8083968	NLGN1	Neuroligin 1	0.00094563	-2.04037	DIL down vs Ctl
7908758	SHISA4	Shisa homolog 4 (Xenopus laevis)	0.000969524	-1.49763	DIL down vs Ctl
8060839	CRLS1	Cardiolipin synthase 1	0.000992252	-1.51216	DIL down vs Ctl
8133818	PHTF2	Putative homeodomain transcription factor 2	0.00100245	-1.46233	DIL down vs Ctl
8072170	KREMEN1	Kringle containing transmembrane protein 1	0.00103312	-1.48992	DIL down vs Ctl
7923812	RAB7L1	RAB7, member RAS oncogene family-like 1	0.00103563	-1.54912	DIL down vs Ctl
7952927	B4GALNT3	Beta-1,4-N-acetyl-galactosaminyl transferase 3	0.00103917	-1.64091	DIL down vs Ctl
7938035	TRIM22	Tripartite motif-containing 22	0.00103976	-1.57913	DIL down vs Ctl
8097717	ARHGAP10	Rho GTPase activating protein 10	0.00105681	1.36464	DIL up vs Ctl
7923516	CYB5R1	Cytochrome b5 reductase 1	0.00106359	1.43635	DIL up vs Ctl
8145636	HMBOX1	Homeobox containing 1	0.00106713	-1.33877	DIL down vs Ctl
8110631	BTNL9	Butyrophilin-like 9	0.00107601	1.79784	DIL up vs Ctl
8035886	C19orf12	Chromosome 19 open reading frame 12	0.00109579	-1.39501	DIL down vs Ctl
7910164	ADCK3	AarF domain containing kinase 3	0.00112821	-1.61061	DIL down vs Ctl
7905131	CA14	Carbonic anhydrase XIV	0.00113493	-1.70921	DIL down vs Ctl
7952341	ASAM	Adipocyte-specific adhesion molecule	0.00114247	1.32997	DIL up vs Ctl
8147447	PTDSS1	Phosphatidylserine synthase 1	0.00114395	-1.76503	DIL down vs Ctl
8167234	RBM3	RNA binding motif (RNP1, RRM) protein 3	0.00114815	-1.61014	DIL down vs Ctl
7949971	CPT1A	Carnitine palmitoyltransferase 1A (liver)	0.00114825	1.58912	DIL up vs Ctl
8052526	XPO1	Exportin 1 (CRM1 homolog, yeast)	0.00119097	1.61631	DIL up vs Ctl
8121181	FHL5	Four and a half LIM domains 5	0.00119401	1.83139	DIL up vs Ctl
8135218	LRRC17	Leucine rich repeat containing 17	0.00120576	1.46141	DIL up vs Ctl
7950983	CHORDC1	Cysteine and histidine-rich domain (CHORD)-containing 1	0.00120727	1.63178	DIL up vs Ctl
7956242	COQ10A	Coenzyme Q10 homolog A (S, cerevisiae)	0.00120845	-1.57933	DIL down vs Ctl
8118682	PHF1	PHD finger protein 1	0.00121655	-1.3671	DIL down vs Ctl
8038904	ZNF577	Zinc finger protein 577	0.00127167	1.37176	DIL up vs Ctl
8037186	LIPE	Lipase, hormone-sensitive	0.00128725	1.38449	DIL up vs Ctl
8103437	PPID	Peptidylprolyl isomerase D	0.0012906	1.53194	DIL up vs Ctl
7976496	SERPINA3	Serpin peptidase inhibitor, clade A (alpha-1 antiproteinase, antitrypsin), member 3	0.0012977	-3.47316	DIL down vs Ctl
8042079	CCDC85A	Coiled-coil domain containing 85A	0.00130174	-1.33444	DIL down vs Ctl
8142345	DOCK4	Dedicator of cytokinesis 4	0.00130959	-1.38662	DIL down vs Ctl
8090448	RUVBL1	RuvB-like 1 (E, coli)	0.00134373	1.35581	DIL up vs Ctl
8015526	KAT2A	K(lysine) acetyltransferase 2A	0.00135099	1.63321	DIL up vs Ctl
7927186	RASSF4	Ras association (RalGDS/AF-6) domain family member 4	0.00135706	1.4899	DIL up vs Ctl
7934842	MMRN2	Multimerin 2	0.00136662	-1.36602	DIL down vs Ctl
8006336	LRRC37B	Leucine rich repeat containing 37B	0.00138849	1.41387	DIL up vs Ctl
8084607	SENP2	SUMO1/sentrin/SMT3 specific peptidase 2	0.00140467	-1.339	DIL down vs Ctl
7898609	PLA2G5	Phospholipase A2, group V	0.00141708	1.52363	DIL up vs Ctl
8042356	MEIS1	Meis homeobox 1	0.00141826	-1.37383	DIL down vs Ctl
7930627	ADRB1	Adrenoceptor beta 1	0.00143231	-1.43145	DIL down vs Ctl
8006433	CCL2	Chemokine (C-C motif) ligand 2	0.00143792	-3.93475	DIL down vs Ctl
8126018	STK38	Serine/threonine kinase 38	0.00144502	1.39313	DIL up vs Ctl
7997525	MLYCD	Malonyl-CoA decarboxylase	0.00145617	1.82843	DIL up vs Ctl
8141016	TFPI2	Tissue factor pathway inhibitor 2	0.00145846	-1.30736	DIL down vs Ctl
8073148	ATF4	Activating transcription factor 4 (tax-responsive enhancer element B67)	0.00146079	-1.56525	DIL down vs Ctl
8138489	CDCA7L	Cell division cycle associated 7-like	0.00150901	-1.42049	DIL down vs Ctl
8056943	KIAA1715	KIAA1715	0.00151339	-1.57497	DIL down vs Ctl
7968307	MTUS2	Microtubule associated tumor suppressor candidate 2	0.00151423	-1.38813	DIL down vs Ctl
7903786	CSF1	Colony stimulating factor 1 (macrophage)	0.00151426	-1.47838	DIL down vs Ctl
8066009	RBM39	RNA binding motif protein 39	0.00156056	1.36501	DIL up vs Ctl
8177137	UTY	Ubiquitously transcribed tetratricopeptide repeat gene, Y-linked	0.00159602	2.13461	DIL up vs Ctl
7935910	MGEA5	Meningioma expressed antigen 5 (hyaluronidase)	0.00163165	1.33536	DIL up vs Ctl
7980535	DYNLL1	Dynein, light chain, LC8-type 1	0.00165036	1.60198	DIL up vs Ctl
8156718	NCBP1	Nuclear cap binding protein subunit 1, 80kDa	0.00166513	1.32012	DIL up vs Ctl
8064868	GPCPD1	Glycerophosphocholine phosphodiesterase GDE1 homolog (S. cerevisiae)	0.00168357	1.61493	DIL up vs Ctl
7963064	MCRS1	Microspherule protein 1	0.00170542	-1.38055	DIL down vs Ctl
7974542	C14orf101	Chromosome 14 open reading frame 101	0.00171625	1.3722	DIL up vs Ctl
8176375	RPS4Y1	Ribosomal protein S4, Y-linked 1	0.00172614	2.49299	DIL up vs Ctl
7958666	ABCB1	Chromosome 12 open reading frame 24	0.00174472	1.33048	DIL up vs Ctl
8109141	GRPEL2	GrpE-like 2, mitochondrial (E, coli)	0.00177544	-1.48937	DIL down vs Ctl
8113796	FLJ44606	Chromosome 5 open reading frame 63	0.00177576	1.54542	DIL up vs Ctl
7986195	SV2B	Synaptic vesicle glycoprotein 2B	0.00177662	-2.0539	DIL down vs Ctl
7985934	SEMA4B	Sema domain, immunoglobulin domain (Ig), transmembrane domain (TM) and short cytoplasmic domain, (semaphorin) 4B	0.00177884	-1.49486	DIL down vs Ctl
8145272	R3HCC1	R3H domain and coiled-coil containing 1	0.00179882	-1.32551	DIL down vs Ctl
8140668	SEMA3A	Sema domain, immunoglobulin domain (Ig), short basic domain, secreted, (semaphorin) 3A	0.00180319	-1.34459	DIL down vs Ctl
7934215	SPOCK2	Sparc/osteonectin, cwcv and kazal-like domains proteoglycan (testican) 2	0.00180627	1.45385	DIL up vs Ctl
8151423	JPH1	Junctophilin 1	0.00181899	-1.54289	DIL down vs Ctl
8083494	MME	Membrane metallo-endopeptidase	0.00185427	1.60221	DIL up vs Ctl
8024238	CIRBP	Cold inducible RNA binding protein	0.00186817	-1.50988	DIL down vs Ctl
7978544	EGLN3	Egl nine homolog 3 (C, elegans)	0.00187588	1.51588	DIL up vs Ctl
8118571	PSMB9	Proteasome (prosome, macropain) subunit, beta type, 9 (large multifunctional peptidase 2)	0.00187666	-1.73451	DIL down vs Ctl
8088848	PDZRN3	PDZ domain containing ring finger 3	0.00188543	-1.37198	DIL down vs Ctl
7965541	FGD6	FYVE, RhoGEF and PH domain containing 6	0.00190408	-1.46662	DIL down vs Ctl
7926506	CACNB2	Calcium channel, voltage-dependent, beta 2 subunit	0.00191818	-1.50529	DIL down vs Ctl
7964846	LRRC10	Leucine rich repeat containing 10	0.00192175	-1.85704	DIL down vs Ctl
8154316	UHRF2	Ubiquitin-like with PHD and ring finger domains 2, E3 ubiquitin protein ligase	0.00193639	1.39071	DIL up vs Ctl
8142585	CADPS2	Ca2+-dependent activator protein for secretion 2	0.00196632	-1.51898	DIL down vs Ctl
8060339	NRSN2	Neurensin 2	0.00198356	-1.35239	DIL down vs Ctl
8080320	NISCH	Nischarin	0.00199011	1.31306	DIL up vs Ctl
8085374	RAF1	v-raf-1 murine leukemia viral oncogene homolog 1	0.00200045	-1.43722	DIL down vs Ctl
8000582	SULT1A2	Sulfotransferase family, cytosolic, 1A, phenol-preferring, member 2	0.00200101	1.32478	DIL up vs Ctl
8121525	KIAA1919	KIAA1919	0.00204269	1.31925	DIL up vs Ctl
7905631	INTS3	Integrator complex subunit 3	0.00204892	1.53943	DIL up vs Ctl
8046746	PPP1R1C	Protein phosphatase 1, regulatory (inhibitor) subunit 1C	0.00204996	-1.56297	DIL down vs Ctl
7982535	C15orf41	Chromosome 15 open reading frame 41	0.00211673	-1.50056	DIL down vs Ctl
8101780	HPGDS	Hematopoietic prostaglandin D synthase	0.00211887	-1.39992	DIL down vs Ctl
8078350	TGFBR2	Transforming growth factor, beta receptor II (70/80kDa)	0.00213992	-1.61778	DIL down vs Ctl
8101757	GPRIN3	GPRIN family member 3	0.00214616	-1.62169	DIL down vs Ctl
8011968	MED31	Mediator complex subunit 31	0.00216906	-1.3731	DIL down vs Ctl
7923662	PIK3C2B	Phosphoinositide-3-kinase, class 2, beta polypeptide	0.0021915	-1.32886	DIL down vs Ctl
8155898	PCSK5	Proprotein convertase subtilisin/kexin type 5	0.00219938	1.48779	DIL up vs Ctl
8109981	FGF18	Fibroblast growth factor 18	0.00220444	-2.70007	DIL down vs Ctl
7907904	IER5	Immediate early response 5	0.00224253	1.33394	DIL up vs Ctl
8119403	APOBEC2	Apolipoprotein B mRNA editing enzyme, catalytic polypeptide-like 2	0.00230674	-1.57669	DIL down vs Ctl
7901336	STRADB	STE20-related kinase adaptor beta	0.00232771	-1.78167	DIL down vs Ctl
8131996	CREB5	cAMP responsive element binding protein 5	0.00233151	1.63644	DIL up vs Ctl
7910611	KCNK1	Potassium channel, subfamily K, member 1	0.00233253	-1.45125	DIL down vs Ctl
7928695	C10orf58	Chromosome 10 open reading frame 58	0.0023356	-1.34674	DIL down vs Ctl
7948839	NXF1	Nuclear RNA export factor 1	0.00233828	1.33076	DIL up vs Ctl
7903507	FAM102B	Family with sequence similarity 102, member B	0.00234373	-1.51876	DIL down vs Ctl
8096296	HSP90AB3P	Heat shock protein 90kDa alpha (cytosolic), class B member 3, pseudogene	0.00236253	1.53917	DIL up vs Ctl
7923974	MIR29C	MicroRNA 29c	0.00237153	-1.40904	DIL down vs Ctl
8140782	ABCB1	ATP-binding cassette, sub-family B (MDR/TAP), member 1	0.0023804	-1.47721	DIL down vs Ctl
7981290	WARS	Tryptophanyl-tRNA synthetase	0.00238536	-1.73326	DIL down vs Ctl
8089402	GUCA1C	Guanylate cyclase activator 1C	0.00238911	-3.28156	DIL down vs Ctl
7906194	GPATCH4	G patch domain containing 4	0.00239887	-1.37888	DIL down vs Ctl
8017688	LRRC37A3	Leucine rich repeat containing 37, member A3	0.00253716	1.4202	DIL up vs Ctl
8136448	CHRM2	Cholinergic receptor, muscarinic 2	0.00263085	-1.4717	DIL down vs Ctl
8039034	ZNF160	Zinc finger protein 160	0.00264945	1.43244	DIL up vs Ctl
8069553	NRIP1	Nuclear receptor interacting protein 1	0.00265654	-1.56754	DIL down vs Ctl
8134789	PILRB	Paired immunoglobin-like type 2 receptor beta	0.0026757	1.44431	DIL up vs Ctl
8108873	ARHGAP26	Rho GTPase activating protein 26	0.00269938	1.33589	DIL up vs Ctl
8056151	PLA2R1	Phospholipase A2 receptor 1, 180kDa	0.00273449	1.38595	DIL up vs Ctl
7988753	SPPL2A	Signal peptide peptidase-like 2A	0.0027442	-1.53776	DIL down vs Ctl
7964579	CTDSP2	CTD (carboxy-terminal domain, RNA polymerase II, polypeptide A) small phosphatase 2	0.00280812	-1.45898	DIL down vs Ctl
8168316	OGT	O-linked N-acetylglucosamine (GlcNAc) transferase	0.00283106	1.35519	DIL up vs Ctl
7944867	SIAE	Sialic acid acetylesterase	0.00283107	2.5499	DIL up vs Ctl
7917482	CCBL2	Cysteine conjugate-beta lyase 2	0.00284324	-1.41026	DIL down vs Ctl
8075785	FOXRED2	FAD-dependent oxidoreductase domain containing 2	0.00285903	-1.32193	DIL down vs Ctl
8151684	MMP16	Matrix metallopeptidase 16 (membrane-inserted)	0.0028616	1.78931	DIL up vs Ctl
8176719	EIF1AY	Eukaryotic translation initiation factor 1A, Y-linked	0.00287199	4.28618	DIL up vs Ctl
7903358	VCAM1	Vascular cell adhesion molecule 1	0.00288797	-1.9714	DIL down vs Ctl
8140686	SEMA3D	Sema domain, immunoglobulin domain (Ig), short basic domain, secreted, (semaphorin) 3D	0.00290879	-1.33301	DIL down vs Ctl
8019924	MYL12A	Myosin, light chain 12A, regulatory, non-sarcomeric	0.00294914	1.35943	DIL up vs Ctl
8149885	ADRA1A	Adrenergic, alpha-1A-, receptor	0.0029901	-1.4141	DIL down vs Ctl
7916616	CYP2J2	Cytochrome P450, family 2, subfamily J, polypeptide 2	0.00303384	1.58763	DIL up vs Ctl
7984353	SMAD6	SMAD family member 6	0.00306653	1.38888	DIL up vs Ctl
8137865	GNA12	Guanine nucleotide binding protein (G protein) alpha 12	0.00307406	-1.42779	DIL down vs Ctl
8090070	ADCY5	Adenylate cyclase 5	0.00310115	-1.56578	DIL down vs Ctl
8105633	PPWD1	Peptidylprolyl isomerase domain and WD repeat containing 1	0.0031134	1.38059	DIL up vs Ctl
8050240	ODC1	Ornithine decarboxylase 1	0.00314162	1.60854	DIL up vs Ctl
8167165	ARAF	v-raf murine sarcoma 3611 viral oncogene homolog	0.00314174	-1.34237	DIL down vs Ctl
8007745	HEXIM1	Hexamethylene bis-acetamide inducible 1	0.00316111	-1.34714	DIL down vs Ctl
8128867	CDK19	Cyclin-dependent kinase 19	0.00322296	1.31393	DIL up vs Ctl
8148467	CHRAC1	Chromatin accessibility complex 1	0.00322742	-1.30334	DIL down vs Ctl
7962151	DENND5B	DENN/MADD domain containing 5B	0.00324552	-1.34958	DIL down vs Ctl
8135804	ASB15	Ankyrin repeat and SOCS box-containing 15	0.00324839	-1.67548	DIL down vs Ctl
8168589	ZNF711	Zinc finger protein 711	0.00325894	-1.43591	DIL down vs Ctl
7942123	CCND1	Cyclin D1	0.00332128	1.33501	DIL up vs Ctl
7928119	EIF4EBP2	Eukaryotic translation initiation factor 4E binding protein 2	0.00333077	-1.35984	DIL down vs Ctl
8015607	STAT3	Signal transducer and activator of transcription 3 (acute-phase response factor)	0.00334512	-1.62818	DIL down vs Ctl
8057620	COL5A2	Collagen, type V, alpha 2	0.00337636	1.34611	DIL up vs Ctl
7967072	COQ5	Coenzyme Q5 homolog, methyltransferase (S, cerevisiae)	0.00340048	1.50945	DIL up vs Ctl
8060427	STK35	Serine/threonine kinase 35	0.00341603	-1.3597	DIL down vs Ctl
8029465	BCL3	B-cell CLL/lymphoma 3	0.00343247	-1.60369	DIL down vs Ctl
7919729	APH1A	Anterior pharynx defective 1 homolog A (C, elegans)	0.00343624	-1.33889	DIL down vs Ctl
8121569	FLJ34503	Uncharacterized FLJ34503	0.00344655	1.67246	DIL up vs Ctl
7942007	LRP5	Low density lipoprotein receptor-related protein 5	0.00346144	1.32731	DIL up vs Ctl
8059801	USP40	Ubiquitin specific peptidase 40	0.00346431	1.30426	DIL up vs Ctl
8017283	INTS2	Integrator complex subunit 2	0.00348203	1.3699	DIL up vs Ctl
7897803	PLOD1	Procollagen-lysine 1, 2-oxoglutarate 5-dioxygenase 1	0.00350308	1.37702	DIL up vs Ctl
7973056	APEX1	APEX nuclease (multifunctional DNA repair enzyme) 1	0.00350626	-1.5589	DIL down vs Ctl
7961083	CLEC2B	C-type lectin domain family 2, member B	0.00354767	-1.36209	DIL down vs Ctl
8071179	DGCR6	DiGeorge syndrome critical region gene 6	0.00361322	-1.42786	DIL down vs Ctl
7917516	GBP1	Guanylate binding protein 1, interferon-inducible, 67kDa	0.00363723	-2.42009	DIL down vs Ctl
7992337	HN1L	Hematological and neurological expressed 1-like	0.00364323	1.32663	DIL up vs Ctl
8111331	GOLPH3	Golgi phosphoprotein 3 (coat-protein)	0.0036558	-1.32023	DIL down vs Ctl
7943715	ZC3H12C	Zinc finger CCCH-type containing 12C	0.00367593	-1.39383	DIL down vs Ctl
8142194	LAMB1	Laminin, beta 1	0.00368008	1.36778	DIL up vs Ctl
8124144	DEK	DEK oncogene	0.00369955	-1.32593	DIL down vs Ctl
8077612	TTLL3	Tubulin tyrosine ligase-like family, member 3	0.00373756	1.43919	DIL up vs Ctl
7930882	FAM45A	Family with sequence similarity 45, member A	0.00373941	-1.32032	DIL down vs Ctl
8180034	TAP2	Transporter 2, ATP-binding cassette, sub-family B (MDR/TAP)	0.00374053	-1.78395	DIL down vs Ctl
8176624	DDX3Y	DEAD (Asp-Glu-Ala-Asp) box polypeptide 3, Y-linked	0.00375309	2.54124	DIL up vs Ctl
8118613	SLC39A7	Solute carrier family 39 (zinc transporter), member 7	0.00376768	-1.32056	DIL down vs Ctl
7955078	PFKM	Phosphofructokinase, muscle	0.00379082	-1.33218	DIL down vs Ctl
7924508	SUSD4	Sushi domain containing 4	0.00380308	-1.45351	DIL down vs Ctl
8104693	PDZD2	PDZ domain containing 2	0.00385944	-1.41403	DIL down vs Ctl
7962375	PRICKLE1	Prickle homolog 1 (Drosophila)	0.00386001	-1.6305	DIL down vs Ctl
8075709	APOL4	Apolipoprotein L, 4	0.00386716	-1.73707	DIL down vs Ctl
8039340	TNNT1	Troponin T type 1 (skeletal, slow)	0.00389134	1.86463	DIL up vs Ctl
8176709	CYorf15B	Chromosome Y open reading frame 15B	0.00396518	1.64447	DIL up vs Ctl
8103630	SH3RF1	SH3 domain containing ring finger 1	0.00402505	-1.33956	DIL down vs Ctl
7956749	TMEM5	Transmembrane protein 5	0.00403126	-1.31958	DIL down vs Ctl
8133258	WBSCR17	Williams-Beuren syndrome chromosome region 17	0.00410454	-1.71947	DIL down vs Ctl
7952145	HYOU1	Hypoxia up-regulated 1	0.0041163	1.37758	DIL up vs Ctl
8046160	KBTBD10	Kelch repeat and BTB (POZ) domain containing 10	0.00413997	-1.65049	DIL down vs Ctl
8069574	C21orf91	Chromosome 21 open reading frame 91	0.00416925	1.41546	DIL up vs Ctl
8036813	ZNF780B	Zinc finger protein 780B	0.0041723	1.3858	DIL up vs Ctl
8155096	CREB3	cAMP responsive element binding protein 3	0.00417556	-1.3939	DIL down vs Ctl
7899029	MAN1C1	Mannosidase, alpha, class 1C, member 1	0.00419356	-1.30471	DIL down vs Ctl
8175420	RBMX	RNA binding motif protein, X-linked	0.00421231	-1.33815	DIL down vs Ctl
8048171	PK155	Hypothetical protein DKFZp434H1419	0.0042151	-1.35309	DIL down vs Ctl
8043945	MAP4K4	Mitogen-activated protein kinase kinase kinase kinase 4	0.00421912	-1.30216	DIL down vs Ctl
8120833	SH3BGRL2	SH3 domain binding glutamic acid-rich protein like 2	0.00429471	1.44105	DIL up vs Ctl
8023855	CYB5A	Cytochrome b5 type A (microsomal)	0.00432181	-1.46953	DIL down vs Ctl
8058477	KLF7	Kruppel-like factor 7 (ubiquitous)	0.00432929	-1.32676	DIL down vs Ctl
8091402	TM4SF18	Transmembrane 4 L six family member 18	0.00434743	-1.95672	DIL down vs Ctl
8102877	CLGN	Calmegin	0.00439845	-1.42893	DIL down vs Ctl
8094169	CPEB2	Cytoplasmic polyadenylation element binding protein 2	0.00441278	-1.33671	DIL down vs Ctl
8116932	PHACTR1	Phosphatase and actin regulator 1	0.00442449	-1.53847	DIL down vs Ctl
8174119	ZMAT1	Zinc finger, matrin-type 1	0.00443063	1.52502	DIL up vs Ctl
7938390	ADM	Adrenomedullin	0.00445277	1.48713	DIL up vs Ctl
8009913	MYO15B	Myosin XVB pseudogene	0.00446469	1.56771	DIL up vs Ctl
8166500	ZFX	Zinc finger protein, X-linked	0.00446477	-1.48804	DIL down vs Ctl
7903308	CCDC76	Coiled-coil domain containing 76	0.00448776	1.33282	DIL up vs Ctl
8161326	ZNF658	Zinc finger protein 658	0.00449143	1.31433	DIL up vs Ctl
8057506	FRZB	Frizzled-related protein	0.00450307	1.97195	DIL up vs Ctl
8007850	LRRC37A2	Leucine rich repeat containing 37, member A2	0.00456444	1.44622	DIL up vs Ctl
7989253	SLTM	SAFB-like, transcription modulator	0.00457717	-1.30123	DIL down vs Ctl
8038967	ZNF83	Zinc finger protein 83	0.00458689	1.52163	DIL up vs Ctl
7931977	ITIH5	Inter-alpha (globulin) inhibitor H5	0.00468321	1.42575	DIL up vs Ctl
8081503	DZIP3	DAZ interacting protein 3, zinc finger	0.00469116	1.31216	DIL up vs Ctl
7991581	CHSY1	Chondroitin sulfate synthase 1	0.00476426	-1.30652	DIL down vs Ctl
7902495	NEXN	Nexilin (F actin binding protein)	0.00485648	1.34067	DIL up vs Ctl
8005097	HS3ST3B1	Heparan sulfate (glucosamine) 3-O-sulfotransferase 3B1	0.00498213	1.43628	DIL up vs Ctl
8119898	VEGFA	Vascular endothelial growth factor A	0.00499994	1.44114	DIL up vs Ctl
8173869	POF1B	Premature ovarian failure, 1B	0.005	-1.7579	DIL down vs Ctl
8160835	C9orf23	Chromosome 9 open reading frame 23	0.00501124	1.3422	DIL up vs Ctl
8001449	IRX3	Iroquois homeobox 3	0.00506091	-1.8524	DIL down vs Ctl
8176578	USP9Y	Ubiquitin specific peptidase 9, Y-linked (fat facets-like, Drosophila)	0.00509273	2.28816	DIL up vs Ctl
7918558	KCND3	Potassium voltage-gated channel, Shal-related subfamily, member 3	0.00516366	-1.36247	DIL down vs Ctl
8025601	ICAM1	Intercellular adhesion molecule 1 (CD54), human rhinovirus receptor	0.00517508	-2.53482	DIL down vs Ctl
8085628	ANKRD28	Ankyrin repeat domain 28	0.00517918	-1.32599	DIL down vs Ctl
8023995	FSTL3	Follistatin-like 3 (secreted glycoprotein)	0.00528907	1.73849	DIL up vs Ctl
8022110	ZFP161	Zinc finger protein 161 homolog (mouse)	0.0054077	-1.38917	DIL down vs Ctl
7986004	ZNF774	Zinc finger protein 774	0.00540946	1.39187	DIL up vs Ctl
7966368	PPP1CC	Protein phosphatase 1, catalytic subunit, gamma isoform	0.00544741	-1.46152	DIL down vs Ctl
7924309	ESRRG	Estrogen-related receptor gamma	0.00547643	-1.38612	DIL down vs Ctl
8019532	RAB40B	RAB40B, member RAS oncogene family	0.00552587	-1.3541	DIL down vs Ctl
8056376	SCN3A	Sodium channel, voltage-gated, type III, alpha subunit	0.00556413	1.30791	DIL up vs Ctl
8103289	PLRG1	Pleiotropic regulator 1	0.00558774	-1.39843	DIL down vs Ctl
8166098	RAB9A	RAB9A, member RAS oncogene family	0.00565229	-1.37103	DIL down vs Ctl
8146092	IDO1	Indoleamine 2,3-dioxygenase 1	0.00570134	-2.58156	DIL down vs Ctl
8064939	TMX4	Thioredoxin-related transmembrane protein 4	0.00571115	-1.46901	DIL down vs Ctl
8146159	AP3M2	Adaptor-related protein complex 3, mu 2 subunit	0.00572357	1.37454	DIL up vs Ctl
8050102	CMPK2	Cytidine monophosphate (UMP-CMP) kinase 2, mitochondrial	0.00573454	-1.30799	DIL down vs Ctl
7919984	SELENBP1	Selenium binding protein 1	0.00574919	-1.44195	DIL down vs Ctl
8078386	GPD1L	Glycerol-3-phosphate dehydrogenase 1-like	0.00577743	-1.54635	DIL down vs Ctl
8121850	HEY2	Hairy/enhancer-of-split related with YRPW motif 2	0.00581787	-1.60896	DIL down vs Ctl
8141882	DPY19L2P2	Dpy-19-like 2 pseudogene 2 (C, elegans)	0.0058256	1.48039	DIL up vs Ctl
8084634	DNAJB11	DnaJ (Hsp40) homolog, subfamily B, member 11	0.00584558	1.315	DIL up vs Ctl
8022666	CHST9	Carbohydrate (N-acetylgalactosamine 4-0) sulfotransferase 9	0.00589091	2.25336	DIL up vs Ctl
7989806	DPP8	Dipeptidyl-peptidase 8	0.00591212	-1.4592	DIL down vs Ctl
7967028	RNU4-2	RNA, U4 small nuclear 2	0.00596952	2.0647	DIL up vs Ctl
8000028	DCUN1D3	DCN1, defective in cullin neddylation 1, domain containing 3 (S. cerevisiae)	0.00596995	-1.62064	DIL down vs Ctl
8092418	ABCC5	ATP-binding cassette, sub-family C (CFTR/MRP), member 5	0.00597399	-1.45102	DIL down vs Ctl
8095751	PARM1	Prostate androgen-regulated mucin-like protein 1	0.00628319	-1.40491	DIL down vs Ctl
7983734	TMOD2	Tropomodulin 2 (neuronal)	0.00630612	1.31806	DIL up vs Ctl
8134098	CDK14	Cyclin-dependent kinase 14	0.00632556	1.40969	DIL up vs Ctl
8042086	VRK2	Vaccinia related kinase 2	0.00633288	-1.30253	DIL down vs Ctl
8019563	MGC70870	C-terminal binding protein 2 pseudogene	0.00634152	1.65163	DIL up vs Ctl
8005043	FLJ34690	Long intergenic non-protein coding RNA 670	0.00639843	1.35419	DIL up vs Ctl
7902518	GIPC2	GIPC PDZ domain containing family, member 2	0.00647268	1.31071	DIL up vs Ctl
7903988	RAP1A	RAP1A, member of RAS oncogene family	0.00648413	-1.34646	DIL down vs Ctl
8177261	TTTY10	Testis-specific transcript, Y-linked 10 (non-protein coding)	0.00669264	1.6159	DIL up vs Ctl
7947199	LGR4	Leucine-rich repeat-containing G protein-coupled receptor 4	0.00670856	-1.40286	DIL down vs Ctl
8123181	IGF2R	Insulin-like growth factor 2 receptor	0.00671967	-1.30614	DIL down vs Ctl
7961702	KCNJ8	Potassium inwardly-rectifying channel, subfamily J, member 8	0.00672317	-1.44038	DIL down vs Ctl
7999889	GDE1	Glycerophosphodiester phosphodiesterase 1	0.00683212	-1.30615	DIL down vs Ctl
7986665	NIPA2	Non imprinted in Prader-Willi/Angelman syndrome 2	0.00686108	-1.47016	DIL down vs Ctl
8156571	MIR27B	MicroRNA 27b	0.00689113	-2.20057	DIL down vs Ctl
8091411	TM4SF1	Transmembrane 4 L six family member 1	0.00699385	-1.4228	DIL down vs Ctl
8022747	B4GALT6	UDP-Gal:betaGlcNAc beta 1,4- galactosyltransferase, polypeptide 6	0.00702458	-1.50917	DIL down vs Ctl
8148029	COLEC10	Collectin sub-family member 10 (C-type lectin)	0.00706532	-1.32976	DIL down vs Ctl
8060977	C20orf94	Chromosome 20 open reading frame 94	0.0071124	1.39439	DIL up vs Ctl
8018754	CYGB	Cytoglobin	0.00716755	-1.41382	DIL down vs Ctl
8138888	PDE1C	Phosphodiesterase 1C, calmodulin-dependent 70kDa	0.00718999	-1.36542	DIL down vs Ctl
7954645	TSPAN11	Tetraspanin 11	0.00725063	-1.40619	DIL down vs Ctl
7997336	VAT1L	Vesicle amine transport protein 1 homolog (T, californica)-like	0.00726977	-1.81435	DIL down vs Ctl
8154295	IL33	Interleukin 33	0.00730449	-1.3667	DIL down vs Ctl
7950248	FCHSD2	FCH and double SH3 domains 2	0.00736365	-1.34299	DIL down vs Ctl
8118314	HSPA1B	Heat shock 70kDa protein 1B	0.00738044	1.55663	DIL up vs Ctl
7929065	IFIT1	Interferon-induced protein with tetratricopeptide repeats 1	0.00742155	-1.4677	DIL down vs Ctl
7912496	MTHFR	Methylenetetrahydrofolate reductase (NAD(P)H)	0.00746217	-1.44212	DIL down vs Ctl
8140061	BCL7B	B-cell CLL/lymphoma 7B	0.00751931	-1.37758	DIL down vs Ctl
7936064	NT5C2	5'-nucleotidase, cytosolic II	0.00754371	1.42348	DIL up vs Ctl
8154951	GLUL	Glutamate-ammonia ligase	0.00757612	-1.37127	DIL down vs Ctl
8089714	LSAMP	Limbic system-associated membrane protein	0.00759453	-1.50623	DIL down vs Ctl
8109333	GPX3	Glutathione peroxidase 3 (plasma)	0.00759519	-1.65482	DIL down vs Ctl
8036010	PEPD	Peptidase D	0.00764225	-1.52719	DIL down vs Ctl
8003007	PKD1L2	Polycystic kidney disease 1-like 2	0.00765716	1.33971	DIL up vs Ctl
7917649	TGFBR3	Transforming growth factor, beta receptor III	0.00768248	-1.63499	DIL down vs Ctl
8042310	SLC1A4	Solute carrier family 1 (glutamate/neutral amino acid transporter), member 4	0.00774736	-1.56456	DIL down vs Ctl
8053834	ANKRD36B	Ankyrin repeat domain 36B	0.00776585	1.64012	DIL up vs Ctl
8098291	CLCN3	Chloride channel, voltage-sensitive 3	0.00782076	-1.39434	DIL down vs Ctl
8146225	C8orf40	Chromosome 8 open reading frame 40	0.00784593	-1.38082	DIL down vs Ctl
7955646	EIF4B	Eukaryotic translation initiation factor 4B	0.00788918	-1.36488	DIL down vs Ctl
8095806	ART3	ADP-ribosyltransferase 3	0.00794565	-1.51829	DIL down vs Ctl
7960689	MLF2	Myeloid leukemia factor 2	0.00805432	-1.33203	DIL down vs Ctl
7922474	KIAA0040	KIAA0040	0.00807429	-1.40818	DIL down vs Ctl
8026106	CALR	Calreticulin	0.00808933	1.37656	DIL up vs Ctl
8068697	MX2	Myxovirus (influenza virus) resistance 2 (mouse)	0.00809268	-1.48326	DIL down vs Ctl
7995797	MT1E	Metallothionein 1E	0.00813966	1.50519	DIL up vs Ctl
7942400	P2RY2	Purinergic receptor P2Y, G-protein coupled, 2	0.00815265	-1.48007	DIL down vs Ctl
8161319	ZNF658	Zinc finger protein 658	0.00825132	1.3177	DIL up vs Ctl
8027330	PCGF6	Polycomb group ring finger 6	0.0082905	-1.55171	DIL down vs Ctl
7969050	CYSLTR2	Cysteinyl leukotriene receptor 2	0.00830908	-1.42858	DIL down vs Ctl
7964089	PAN2	PAN2 poly(A) specific ribonuclease subunit homolog (S. cerevisiae)	0.00832573	1.37217	DIL up vs Ctl
8080714	FLNB	Filamin B, beta (actin binding protein 278)	0.00834011	1.37312	DIL up vs Ctl
8139087	SFRP4	Secreted frizzled-related protein 4	0.00834555	1.93471	DIL up vs Ctl
8178086	HSPA1B	Heat shock 70kDa protein 1B	0.00835504	1.54984	DIL up vs Ctl
8114593	APBB3	Amyloid beta (A4) precursor protein-binding, family B, member 3	0.00839931	1.38166	DIL up vs Ctl
7957570	PLXNC1	Plexin C1	0.00848585	1.482	DIL up vs Ctl
8044793	STEAP3	STEAP family member 3, metalloreductase	0.00850696	-1.38436	DIL down vs Ctl
8088642	LRIG1	Leucine-rich repeats and immunoglobulin-like domains 1	0.00856006	-1.46025	DIL down vs Ctl
8158825	PPAPDC3	Phosphatidic acid phosphatase type 2 domain containing 3	0.00856244	-1.38022	DIL down vs Ctl
8127646	FILIP1	Filamin A interacting protein 1	0.00867263	1.3076	DIL up vs Ctl
7956819	RASSF3	Ras association (RalGDS/AF-6) domain family member 3	0.00875311	-1.30499	DIL down vs Ctl
8110106	HRH2	Histamine receptor H2	0.00879309	-1.33512	DIL down vs Ctl
8007794	ARL17A	ADP-ribosylation factor-like 17A	0.00883605	1.38189	DIL up vs Ctl
8093993	TADA2B	Transcriptional adaptor 2B	0.00892698	-1.33474	DIL down vs Ctl
7994576	RUNDC2C	RUN domain containing 2C	0.00893338	1.3318	DIL up vs Ctl
7974229	KLHDC2	Kelch domain containing 2	0.00899547	-1.47926	DIL down vs Ctl
7905047	FCGR1A	Fc fragment of IgG, high affinity Ia, receptor (CD64)	0.00900906	-2.15324	DIL down vs Ctl
8147172	CPNE3	Copine III	0.00903299	-1.42584	DIL down vs Ctl
7977879	PSMB5	Proteasome (prosome, macropain) subunit, beta type, 5	0.00904334	-1.44169	DIL down vs Ctl
7936322	GPAM	Glycerol-3-phosphate acyltransferase, mitochondrial	0.00908527	1.80036	DIL up vs Ctl
8007931	ITGB3	Integrin, beta 3 (platelet glycoprotein IIIa, antigen CD61)	0.0091205	-1.4364	DIL down vs Ctl
7954312	SLCO1C1	Solute carrier organic anion transporter family, member 1C1	0.00922917	-1.35295	DIL down vs Ctl
7941302	FAM89B	Family with sequence similarity 89, member B	0.00923043	-1.33665	DIL down vs Ctl
8140386	STYXL1	Serine/threonine/tyrosine interacting-like 1	0.00925092	1.31087	DIL up vs Ctl
7970194	MCF2L	MCF.2 cell line derived transforming sequence-like	0.00929287	1.3317	DIL up vs Ctl
7936884	FAM53B	Family with sequence similarity 53, member B	0.00930347	-1.3902	DIL down vs Ctl
8111124	MARCH11	Membrane-associated ring finger (C3HC4) 11	0.00935549	-1.3845	DIL down vs Ctl
7980990	C14orf142	Chromosome 14 open reading frame 142	0.00940753	-1.3873	DIL down vs Ctl
8119648	KLHDC3	Kelch domain containing 3	0.00940896	-1.36929	DIL down vs Ctl
7983502	BLOC1S6	Biogenesis of lysosomal organelles complex-1, subunit 6, pallidin	0.00945946	-1.41757	DIL down vs Ctl
7972750	COL4A1	Collagen, type IV, alpha 1	0.00946073	1.37525	DIL up vs Ctl
8037430	ZNF404	Zinc finger protein 404	0.0094649	1.3128	DIL up vs Ctl
8168517	LPAR4	Lysophosphatidic acid receptor 4	0.00949257	1.37037	DIL up vs Ctl
7907032	MAEL	Maelstrom homolog (Drosophila)	0.00949484	-1.30065	DIL down vs Ctl
8146921	RDH10	Retinol dehydrogenase 10 (all-trans)	0.00949881	-1.61017	DIL down vs Ctl
8133176	RABGEF1	RAB guanine nucleotide exchange factor (GEF) 1	0.00956209	-1.30878	DIL down vs Ctl
7917276	LPAR3	Lysophosphatidic acid receptor 3	0.00962953	-1.40902	DIL down vs Ctl
8161346	ZNF658	Zinc finger protein 658	0.00965723	1.30791	DIL up vs Ctl
8009380	SNORA38B	Small nucleolar RNA, H/ACA box 38B	0.00969132	1.54481	DIL up vs Ctl
7924450	DUSP10	Dual specificity phosphatase 10	0.00977503	1.58325	DIL up vs Ctl
8139832	ZNF117	Zinc finger protein 117	0.00982778	1.4719	DIL up vs Ctl
8026971	IFI30	Interferon, gamma-inducible protein 30	0.0098703	-2.795	DIL down vs Ctl
8143733	ZNF767	Zinc finger family member 767	0.00994077	1.35342	DIL up vs Ctl
7953094	CACNA1C	Calcium channel, voltage-dependent, L type, alpha 1C subunit	0.00995058	-1.36566	DIL down vs Ctl
8008201	NGFR	Nerve growth factor receptor	0.00995398	-1.32304	DIL down vs Ctl
