# Supplementary material for: Differential Gene Expression of Cardiac Ion Channels in Human Dilated Cardiomyopathy
Source: PLoS One. 2013 Dec 5;8(12):e79792. doi: 10.1371/journal.pone.0079792 (PMC3855055; doi:10.1371/journal.pone.0079792)
Supplement: Table S2 — Cardiac voltage-gated ion channel genes identified by DAVID programme based on the microarray results. (XLSX) [file pone.0079792.s003.xlsx]

## Sheet: Hoja1
Probeset ID	Gene Symbol	Description	p-value(DIL vs, Ctl)	Fold-Change(DIL vs, Ctl)	Fold-Change(DIL vs, Ctl) (Description)
7952011	SCN2B	Sodium channel, voltage-gated, type II, beta	5.20308e-06	2.02816	DIL up vs Ctl
7990244	HCN4	Hyperpolarization activated cyclic nucleotide-gated potassium channel 4	7.81749e-05	-1.45192	DIL down vs Ctl
8083546	KCNAB1	Potassium voltage-gated channel, shaker-related subfamily, beta member 1	9.79706e-05	1.76787	DIL up vs Ctl
8022646	KCTD1	Potassium channel tetramerisation domain containing 1	0.000100607	1.49237	DIL up vs Ctl
8176234	CLIC2	Chloride intracellular channel 2	0.000487059	-1.77279	DIL down vs Ctl
7945146	KCNJ5	Potassium inwardly-rectifying channel, subfamily J, member 5	0.000643568	-1.94894	DIL down vs Ctl
7926506	CACNB2	Calcium channel, voltage-dependent, beta 2 subunit	0.00191818	-1.50529	DIL down vs Ctl
7910611	KCNK1	Potassium channel, subfamily K, member 1	0.00233253	-1.45125	DIL down vs Ctl
7918558	KCND3	Potassium voltage-gated channel, Shal-related subfamily, member 3	0.00516366	-1.36247	DIL down vs Ctl
8056376	SCN3A	Sodium channel, voltage-gated, type III, alpha subunit	0.00556413	1.30791	DIL up vs Ctl
7961702	KCNJ8	Potassium inwardly-rectifying channel, subfamily J, member 8	0.00672317	-1.44038	DIL down vs Ctl
8098291	CLCN3	Chloride channel, voltage sensitive 3	0.00782076	-1.39434	DIL down vs Ctl
7953094	CACNA1C	Calcium channel, voltage-dependent, L type, alpha 1C subunit	0.00995058	-1.36566	DIL down vs Ctl
